# Supplementary material for: Dietary Patterns and Age-Related Macular Degeneration: A Matched Case–Control Study
Source: Nutrients. 2026 May 15;18(10):1582. doi: 10.3390/nu18101582 (PMC13209175; doi:10.3390/nu18101582)
Supplement: Supplementary file 1 [file nutrients-18-01582-s001.zip]

Archive with 1 entries (1 files):
- nutrients-4016812-supplementary.pdf
